# Supplementary material for: A Small Auxin-Up RNA Gene, IbSAUR36, Regulates Adventitious Root Development in Transgenic Sweet Potato
Source: Genes (Basel). 2024 Jun 10;15(6):760. doi: 10.3390/genes15060760 (PMC11203243; doi:10.3390/genes15060760)
Supplement: Supplementary file 1 [file genes-15-00760-s001.zip]

Archive with 1 entries (1 files):
- genes-3007792-supplementary.pdf
